# Supplementary material for: Application of In Silico QSAR and Molecular Docking Studies to a Series of Xanthine-Based Analogues and Design, Synthesis and Pharmacological Evaluation of Identified New Potential Selective MAO-B Inhibitors
Source: Pharmaceuticals (Basel). 2026 Jun 4;19(6):892. doi: 10.3390/ph19060892 (PMC13305223; doi:10.3390/ph19060892)
Supplement: Supplementary file 1 [file pharmaceuticals-19-00892-s001.zip]

Archive with 1 entries (1 files):
- pharmaceuticals-4273224-supplementary.pdf
